# Supplementary material for: Serum snoRNAs as biomarkers for joint ageing and post traumatic osteoarthritis
Source: Sci Rep. 2017 Mar 2;7:43558. doi: 10.1038/srep43558 (PMC5333149; doi:10.1038/srep43558)
Supplement: Supplementary Dataset 1 [file srep43558-s1.xls]

## Sheet: Sheet1
#Sample	BC	# of Raw Read	# of Trimmed Read (% of raw)	# of R1/R2	# of R0 (% of trimmed reads)
Sample_24-DMM1_joint	GATCAG	23782170	22,715,170 (95.51)	11042905	629,360 (2.77)
Sample_25-DMM2_joint	TAGCTT	21854482	20,833,718 (95.33)	10104436	624,846 (3.00)
Sample_26-DMM3_joint	GGCTAC	17865238	16,897,771 (94.58)	8149593	598,585 (3.54)
Sample_27-DMM4_joint	GATCAG	22398708	21,080,467 (94.11)	10171809	736,849 (3.50)
Sample_28-DMM5_joint	TAGCTT	28684964	27,200,017 (94.82)	13203107	793,803 (2.92)
Sample_29-DMM6_joint	GGCTAC	22312038	20,883,289 (93.60)	10064250	754,789 (3.61)
Sample_30-Sham1_joint	ACTTGA	21967478	20,340,819 (92.60)	9726059	888,701 (4.37)
Sample_31-Sham2_joint	GATCAG	24467412	22,913,228 (93.65)	11123732	665,764 (2.91)
Sample_32-Sham3_joint	TAGCTT	24033750	22,542,043 (93.79)	10847687	846,669 (3.76)
Sample_33-DMM1_serum	CTTGTA	21365546	20,222,190 (94.65)	9860582	501,026 (2.48)
Sample_34-DMM2_serum	AGTCAA	22293396	21,429,767 (96.13)	10511204	407,359 (1.90)
Sample_35-DMM3_serum	AGTTCC	22539880	21,591,483 (95.79)	10596322	398,839 (1.85)
Sample_36-DMM4_serum	CTTGTA	23275974	21,841,826 (93.84)	10710036	421,754 (1.93)
Sample_37-DMM5_serum	AGTCAA	25526080	23,953,737 (93.84)	11741359	471,019 (1.97)
Sample_38-DMM6_serum	AGTTCC	21568244	20,364,282 (94.42)	9985206	393,870 (1.93)
Sample_39-Sham1_serum	GGCTAC	21641998	20,234,385 (93.50)	9938472	357,441 (1.77)
Sample_40-Sham2_serum	CTTGTA	20457350	19,252,436 (94.11)	9445278	361,880 (1.88)
Sample_41-Sham3_serum	AGTCAA	22631824	21,646,393 (95.65)	10657755	330,883 (1.53)
Sample_7-94_old_joint	TTAGGC	25449962	24,069,261 (94.57)	11674995	719,271 (2.99)
Sample_8-95_old_joint	TGACCA	26136496	24,981,407 (95.58)	12182606	616,195 (2.47)
Sample_9-96_old_joint	ATCACG	24812536	23,680,611 (95.44)	11594217	492,177 (2.08)
Sample_10-97_old_joint	CGATGT	25469668	23,967,220 (94.10)	11618236	730,748 (3.05)
Sample_1-106_old_joint	ATCACG	24709064	23,797,278 (96.31)	11612999	571,280 (2.40)
Sample_11-98_old_joint	TTAGGC	26961846	24,359,756 (90.35)	11312655	1,734,446 (7.12)
Sample_12-99_old_joint	TGACCA	26503992	25,035,419 (94.46)	12144470	746,479 (2.98)
Sample_19-94_old_serum	CAGATC	24453146	22,591,704 (92.39)	10895811	800,082 (3.54)
Sample_20-95_old_serum	ACTTGA	25385730	23,483,541 (92.51)	11395156	693,229 (2.95)
Sample_2-107_old_joint	CGATGT	19992488	19,261,359 (96.34)	9402499	456,361 (2.37)
Sample_21-96_old_serum	ACAGTG	21474502	19,955,318 (92.93)	9725699	503,920 (2.53)
Sample_22-97_old_serum	GCCAAT	25188282	23,515,257 (93.36)	11508820	497,617 (2.12)
Sample_23-98_old_serum	CAGATC	25737064	23,941,043 (93.02)	11731780	477,483 (1.99)
Sample_3-108_old_joint	TTAGGC	26680444	25,712,825 (96.37)	12567907	577,011 (2.24)
Sample_4-109_old_joint	TGACCA	23528796	22,718,211 (96.55)	11119890	478,431 (2.11)
Sample_5-110_old_joint	ATCACG	21863890	20,853,075 (95.38)	10173805	505,465 (2.42)
Sample_6-111_old_joint	CGATGT	26489526	25,143,207 (94.92)	12244533	654,141 (2.60)
Sample_13-106_old_serum	ACAGTG	22167284	21,348,062 (96.30)	10482680	382,702 (1.79)
Sample_14-107_old_serum	GCCAAT	24214362	22,603,964 (93.35)	11078395	447,174 (1.98)
Sample_15-108_old_serum	CAGATC	22697452	21,302,562 (93.85)	10441322	419,918 (1.97)
Sample_16-109_old_serum	ACTTGA	21958590	20,571,219 (93.68)	10079860	411,499 (2.00)
Sample_17-110_old_serum	ACAGTG	21976864	20,608,191 (93.77)	10108567	391,057 (1.90)
Sample_18-111_old_serum	GCCAAT	22578298	21,415,267 (94.85)	10493200	428,867 (2.00)
