# Supplementary material for: Serum snoRNAs as biomarkers for joint ageing and post traumatic osteoarthritis
Source: Sci Rep. 2017 Mar 2;7:43558. doi: 10.1038/srep43558 (PMC5333149; doi:10.1038/srep43558)
Supplement: Supplementary Dataset 2 [file srep43558-s2.xls]

## Sheet: Sheet1
Samples	#ReadsToAlign	NumberAlignedReads	%ofAlignment	#snoRNAhit	%snoRNAhit
Sample_1-106_old_joint	11612999	2369475	20.4036	738	47.4598
Sample_2-107_old_joint	9402499	2090100	22.2292	648	41.672
Sample_3-108_old_joint	12567907	3669200	29.195	672	43.2154
Sample_4-109_old_joint	11119890	2567057	23.0853	729	46.881
Sample_5-110_old_joint	10173805	2029817	19.9514	755	48.5531
Sample_6-111_old_joint	12244533	2461834	20.1056	808	51.9614
Sample_7-94_old_joint	11674995	2029233	17.381	779	50.0965
Sample_8-95_old_joint	12182606	2273304	18.6602	807	51.8971
Sample_9-96_old_joint	11594217	3148773	27.1581	753	48.4244
Sample_10-97_old_joint	11618236	2649996	22.8089	821	52.7974
Sample_11-98_old_joint	11312655	2389431	21.1218	793	50.9968
Sample_12-99_old_joint	12144470	1887034	15.5382	827	53.1833
Sample_13-106_old_serum	10482680	3441	0.0328256	273	17.5563
Sample_14-107_old_serum	11078395	5350	0.0482922	295	18.9711
Sample_15-108_old_serum	10441322	5785	0.0554049	307	19.7428
Sample_16-109_old_serum	10079860	5267	0.0522527	299	19.2283
Sample_17-110_old_serum	10108567	6756	0.0668344	295	18.9711
Sample_18-111_old_serum	10493200	4422	0.0421416	332	21.3505
Sample_19-94_old_serum	10895811	97983	0.899272	403	25.9164
Sample_20-95_old_serum	11395156	50234	0.440836	334	21.4791
Sample_21-96_old_serum	9725699	3618	0.0372004	296	19.0354
Sample_22-97_old_serum	11508820	19327	0.167932	337	21.672
Sample_23-98_old_serum	11731780	6316	0.0538367	368	23.6656
Sample_24-DMM1_joint	11042905	1410182	12.77	740	47.5884
Sample_25-DMM2_joint	10104436	1674606	16.573	701	45.0804
Sample_26-DMM3_joint	8149593	1414854	17.361	648	41.672
Sample_27-DMM4_joint	10171809	1865187	18.3368	775	49.8392
Sample_28-DMM5_joint	13203107	1587933	12.027	851	54.7267
Sample_29-DMM6_joint	10064250	1199565	11.9191	724	46.5595
Sample_30-Sham1_joint	9726059	1434498	14.749	749	48.1672
Sample_31-Sham2_joint	11123732	1955315	17.5779	760	48.8746
Sample_32-Sham3_joint	10847687	1335491	12.3113	814	52.3473
Sample_33-DMM1_serum	9860582	12734	0.12914	326	20.9646
Sample_34-DMM2_serum	10511204	3325	0.0316329	257	16.5273
Sample_35-DMM3_serum	10596322	3032	0.0286137	249	16.0129
Sample_36-DMM4_serum	10710036	8664	0.0808961	296	19.0354
Sample_37-DMM5_serum	11741359	11980	0.102032	366	23.537
Sample_38-DMM6_serum	9985206	10162	0.101771	353	22.701
Sample_39-Sham1_serum	9938472	6476	0.0651609	303	19.4855
Sample_40-Sham2_serum	9445278	10939	0.115814	325	20.9003
Sample_41-Sham3_serum	10657755	58724	0.550998	364	23.4084
